# Supplementary material for: KG-bench: benchmarking graph neural network algorithms for drug repurposing
Source: Bioinformatics. 2026 May 8;42(5):btag159. doi: 10.1093/bioinformatics/btag159 (PMC13171177; doi:10.1093/bioinformatics/btag159)
Supplement: btag159_Supplementary_Data [file btag159_supplementary_data.zip]

Archive with 2 entries (2 files):
- Appendix.pdf
- Supplementary_materials.pdf
